# Supplementary material for: Perceiving the Invisible Threat: Are Allergic Individuals Aware of the Health Risks of Micro- and Nanoplastics?
Source: Children (Basel). 2026 Mar 28;13(4):470. doi: 10.3390/children13040470 (PMC13115234; doi:10.3390/children13040470)
Supplement: Supplementary file 1 [file children-13-00470-s001.zip]

Archive with 1 entries (1 files):
- children-4174773-supplementary.pdf
